# Supplementary material for: Real-Time Detection System for Road Roughness Based on Ultrasonic Technology
Source: Sensors (Basel). 2026 Jul 7;26(13):4324. doi: 10.3390/s26134324 (PMC13364443; doi:10.3390/s26134324)
Supplement: Supplementary file 1 [file sensors-26-04324-s001.zip]

Archive with 1 entries (1 files):
- sensors-4336228-supplementary.pdf
